# Supplementary material for: Neuroscientific Framework of Cognitive–Behavioral Interventions for Mental Health Across Diverse Cultural Populations: A Systematic Review of Effectiveness, Delivery Methods, and Engagement
Source: Eur J Investig Health Psychol Educ. 2025 Dec 22;16(1):2. doi: 10.3390/ejihpe16010002 (PMC12839909; doi:10.3390/ejihpe16010002)
Supplement: Supplementary file 1 [file ejihpe-16-00002-s001.zip]

Archive with 2 entries (2 files):
- Table_S1_PRISMA checklist.pdf
- Table_S2.pdf
